# Supplementary material for: Comparison of pathological characteristics between self-detected and screen-detected invasive breast cancers in Chinese women: a retrospective study
Source: PeerJ. 2018 Apr 26;6:e4567. doi: 10.7717/peerj.4567 (PMC5924684; doi:10.7717/peerj.4567)
Supplement: Supplemental Information 1 — There are seven variables included into analyses:. The variable “datayear” is defined as the year of diagnosis; “number” is the patients’ ID number; “age” is the age of patients; “findout” is the detection mode of breast cancer, which includes self-detected (0) and screen-detected (1); “histologytri” is the histologic grade, including 1 to 3 as Grade I to III; “tstage” is the tumor size staging, including 0 to 4 as “Tumor in Situ” to “T4 stage”; and “nstage” is the lymph node staging, from 0, as “N0 stage”, to 3, as “N3 stage”. [file peerj-06-4567-s001.xlsx]

## Sheet: Data S1
datayear	number	age	findout	histologytri	tstage	nstage
1	101669	48	0	1	1	1
1	101723	49	0	2	2	0
1	101739	50	0	2	2	1
1	101748	58	0	3	3	1
1	101752	53	0	2	2	0
1	101762	44	0	2	2	1
1	101766	71	0	1	1	0
1	101767	46	0	#NULL!	#NULL!	#NULL!
1	101769	40	0	2	2	1
1	101804	41	0	#NULL!	#NULL!	#NULL!
1	101808	47	0	2	2	1
1	101811	37	0	1	1	0
1	101820	42	0	2	1	1
1	101821	71	0	3	4	1
1	101833	49	0	2	2	1
1	101971	43	0	2	1	1
1	101994	36	0	3	3	1
1	102002	52	0	2	2	0
1	102011	35	0	2	2	0
1	102017	60	0	2	2	1
1	102058	21	0	2	2	0
1	102079	42	0	3	3	0
1	102093	49	0	3	3	0
1	102100	44	0	2	2	0
1	102103	24	0	2	2	0
1	102111	46	0	2	2	0
1	102151	44	0	2	2	1
1	102153	35	0	3	3	1
1	102197	41	0	1	1	0
1	102215	54	0	3	4	0
1	102237	51	0	2	2	0
1	102239	30	0	3	3	0
1	102241	37	0	2	2	0
1	102292	40	0	2	2	0
1	102320	42	0	1	1	0
1	102332	28	0	2	2	0
1	102354	38	1	1	1	1
1	102381	51	0	3	3	1
1	102396	65	0	2	2	0
1	102397	39	0	3	3	2
1	102454	74	0	3	3	2
1	102470	52	0	2	2	1
1	102515	55	0	2	2	1
1	102519	61	0	2	2	0
1	102526	52	0	2	2	1
1	102550	44	0	1	1	0
1	102562	50	0	3	3	0
1	102563	72	0	2	2	1
1	102590	70	0	3	4	1
1	102612	66	0	2	2	0
1	102633	53	0	2	2	1
1	102638	53	0	1	1	0
1	102683	44	0	2	2	0
1	102686	40	0	2	2	0
1	102696	75	0	2	2	1
1	102699	48	0	2	2	0
1	102843	49	0	2	2	0
1	104242	23	0	2	1	1
1	104247	26	0	3	3	1
1	104289	49	0	3	2	2
1	104297	42	0	2	2	0
1	104300	53	0	2	2	0
1	104315	43	0	3	3	2
1	104371	41	0	2	2	0
1	104397	30	0	2	2	1
1	104419	54	0	2	2	1
1	104430	66	0	2	2	0
1	104445	43	0	1	2	0
1	104467	46	0	3	4	1
1	104472	33	0	2	3	0
1	104543	45	0	2	2	0
1	104591	38	0	2	2	1
1	104635	42	0	2	2	0
1	104690	49	0	3	3	1
1	104736	60	0	2	2	0
1	104766	50	0	2	2	1
1	104768	45	0	#NULL!	#NULL!	#NULL!
1	104771	41	0	2	2	1
1	104814	50	0	2	2	1
1	104848	47	0	2	2	0
1	104852	28	#NULL!	2	1	1
1	104858	47	0	3	3	2
1	104888	46	0	3	3	2
1	104910	56	0	2	2	0
1	104915	40	0	3	4	2
1	104956	48	0	2	2	1
1	105016	43	0	1	2	1
1	105036	57	0	2	2	1
1	105115	40	0	#NULL!	#NULL!	#NULL!
1	105132	67	0	2	2	1
1	105138	71	0	2	2	1
1	105300	42	0	1	1	0
1	105364	37	0	2	2	1
1	105401	44	0	2	2	1
1	105407	67	0	2	2	0
1	105427	67	0	2	2	0
1	105525	49	0	2	2	0
1	105530	63	0	2	2	1
1	105542	57	0	2	2	0
1	105554	67	0	3	3	0
1	105588	64	0	2	2	0
1	105589	48	0	2	2	0
1	105620	48	0	2	2	1
1	105623	46	0	2	1	1
1	105638	40	0	3	3	2
1	105654	44	0	1	1	0
1	105661	49	0	2	#NULL!	1
1	105694	46	0	2	2	1
1	105696	44	0	3	2	2
1	105697	34	0	2	1	1
1	105713	47	0	2	2	0
1	105737	35	0	2	2	1
1	105778	62	0	2	2	0
1	105786	43	0	2	2	1
1	105802	65	0	2	2	1
1	105806	48	0	3	4	2
1	105883	46	0	1	1	0
1	105901	37	0	3	4	1
1	105932	53	0	2	2	0
1	105943	46	0	2	2	0
1	105957	50	0	2	2	0
1	105985	71	0	3	3	1
1	106153	41	0	3	3	1
1	106159	38	0	2	2	1
1	106165	60	0	1	1	0
1	106170	42	0	3	3	2
1	106184	43	0	2	2	1
1	106228	47	0	3	#NULL!	#NULL!
1	106237	42	0	3	3	1
1	106249	60	0	3	2	1
1	106294	39	0	2	2	0
1	106375	36	0	2	2	1
1	106402	65	0	2	2	1
1	106459	56	0	2	1	1
1	106466	46	0	2	2	1
1	106468	53	1	1	1	0
1	106480	53	0	2	2	1
1	106493	42	0	2	3	1
1	106510	63	0	2	2	1
1	106541	47	0	2	2	1
1	106589	70	0	2	2	1
1	106591	50	0	2	3	1
1	106593	42	#NULL!	2	2	0
1	106597	47	0	2	2	1
1	106605	32	0	2	2	0
1	106634	55	0	2	1	1
1	106637	42	0	3	2	2
1	106660	38	0	3	2	1
1	106710	65	0	2	2	1
1	106712	47	0	3	4	1
1	106727	41	0	2	2	1
1	106732	41	0	1	1	0
1	106745	55	0	3	1	1
1	106746	58	0	1	1	0
1	106772	46	0	3	2	2
1	106825	50	0	1	1	0
1	106907	39	0	2	2	0
1	106926	66	0	#NULL!	#NULL!	#NULL!
1	106941	51	0	2	2	1
1	106951	50	0	#NULL!	#NULL!	#NULL!
1	106952	42	0	1	1	0
1	107032	39	0	1	1	1
1	107052	58	0	1	1	0
1	107066	52	0	1	1	0
1	107067	41	0	2	2	0
1	107079	58	0	2	2	0
1	107112	42	0	3	3	1
1	107187	53	0	2	2	1
1	107541	59	0	2	2	0
1	107730	48	0	2	2	1
1	107835	67	0	2	#NULL!	#NULL!
1	107850	41	0	2	2	1
1	107851	30	0	#NULL!	#NULL!	#NULL!
1	107877	40	0	3	2	2
1	107878	41	0	3	3	1
1	107886	52	0	2	2	1
1	107891	49	0	2	2	0
1	107909	45	0	3	2	2
1	107954	48	0	1	1	0
1	107958	46	0	3	4	3
1	107961	51	0	2	2	0
1	107980	33	0	3	2	2
1	108179	52	0	3	2	2
1	108216	53	0	3	1	2
1	108244	48	0	2	2	1
1	108277	53	0	3	3	2
1	108287	62	0	2	2	0
1	108335	42	0	2	2	1
1	108380	40	0	1	1	0
1	108424	50	0	3	3	1
1	108450	36	0	#NULL!	#NULL!	#NULL!
1	108459	48	0	1	1	0
1	108460	50	0	3	3	1
1	108475	63	0	1	1	0
1	108482	32	0	2	2	1
1	108500	45	0	#NULL!	#NULL!	#NULL!
1	108507	51	0	2	2	1
1	108519	64	0	2	2	0
1	108520	47	0	#NULL!	#NULL!	0
1	108526	46	0	2	2	0
1	108530	46	0	3	4	2
1	108541	46	0	2	2	0
1	108588	40	0	2	2	1
1	108619	63	0	2	2	0
1	108672	45	0	2	2	0
1	108677	66	0	3	3	0
1	108734	43	0	2	3	0
1	108808	58	0	3	2	2
1	108812	54	0	1	1	0
1	108815	59	0	3	3	2
1	108839	38	0	2	2	0
1	108843	54	0	#NULL!	#NULL!	#NULL!
1	108849	41	0	#NULL!	#NULL!	#NULL!
1	108887	61	0	2	2	0
1	108943	47	0	2	2	1
1	108997	45	0	3	3	1
1	109011	56	0	3	4	2
1	109026	56	0	3	2	2
1	109086	62	0	#NULL!	#NULL!	#NULL!
1	109138	45	0	2	2	0
1	109140	50	0	3	4	0
1	109201	59	0	2	1	1
1	109239	70	0	#NULL!	#NULL!	#NULL!
1	109240	75	0	2	2	1
1	109448	60	0	2	2	0
1	109453	37	#NULL!	2	2	0
1	109458	41	0	3	4	2
1	109473	50	0	3	2	2
1	109491	53	0	3	4	2
1	109895	40	0	2	2	1
1	109930	75	0	1	1	1
1	109938	43	0	2	1	1
1	110029	43	0	2	2	0
1	110103	39	0	2	2	1
1	110146	53	0	1	1	0
1	110153	39	0	2	1	1
1	110175	65	0	2	2	1
1	110216	50	1	3	3	1
1	110228	43	0	2	2	1
1	110257	44	0	2	2	#NULL!
1	110267	55	0	2	2	0
1	110325	45	0	3	4	3
1	110334	43	0	2	2	0
1	110356	66	0	2	2	0
1	110432	47	0	2	2	1
1	110516	58	0	2	2	1
1	110537	41	0	2	2	0
1	110549	53	0	3	4	0
1	110577	45	0	1	1	0
1	110581	60	0	2	2	0
1	110613	45	0	3	3	1
1	110620	43	0	1	1	0
1	110625	40	0	2	2	0
1	110658	36	0	2	2	0
1	110661	49	0	3	3	2
1	110674	31	0	1	1	0
1	110679	56	0	3	3	3
1	110688	62	0	3	4	2
1	110692	52	0	2	1	1
1	110696	30	0	#NULL!	#NULL!	#NULL!
1	110711	60	0	3	3	1
1	110748	46	0	#NULL!	#NULL!	#NULL!
1	110774	33	0	2	2	0
1	110789	63	0	2	2	0
1	110817	35	0	3	4	1
1	110847	62	0	1	1	0
1	110865	56	0	1	1	0
1	110871	49	0	2	2	1
1	110976	51	0	2	2	1
1	110994	65	0	2	2	1
1	111077	38	0	3	2	2
1	111108	29	0	3	3	1
1	111144	43	0	2	2	0
1	111154	53	0	3	2	1
1	111164	49	0	2	2	2
1	111320	46	0	2	2	0
1	111371	49	0	3	3	0
1	111416	58	0	2	2	1
1	111437	48	0	2	2	0
1	111464	56	0	2	2	0
1	111489	34	0	2	2	0
1	111513	46	0	1	2	1
1	111553	47	0	1	1	1
1	111560	52	0	2	2	1
1	111598	34	0	3	3	0
1	111621	60	0	2	2	1
1	111639	42	0	2	2	0
1	111696	67	0	2	2	0
1	111714	48	0	2	2	1
1	111734	34	0	2	2	1
1	111781	40	0	1	1	0
1	111788	57	0	3	2	1
1	111816	54	0	2	2	1
1	111828	27	0	2	2	0
1	111861	62	0	2	2	1
1	111926	50	0	1	1	1
1	111932	43	0	1	2	0
1	111936	56	0	2	2	0
1	111939	31	0	2	1	1
1	111955	46	0	2	1	1
1	111979	56	0	2	2	1
1	111985	50	0	2	2	1
1	112173	42	0	3	3	2
1	112189	65	0	1	1	0
1	112211	49	0	3	4	2
1	112214	69	0	3	2	2
1	112218	42	0	2	2	0
1	112235	44	0	2	2	1
1	112243	41	0	2	2	1
1	112250	40	0	3	3	0
1	112267	65	0	2	2	0
1	112285	41	0	2	2	0
1	112293	62	0	3	4	2
1	112297	52	0	2	2	1
1	112320	40	#NULL!	#NULL!	#NULL!	#NULL!
1	112323	43	#NULL!	#NULL!	#NULL!	#NULL!
1	112338	73	0	2	2	2
1	112477	45	0	2	2	1
1	112578	40	0	#NULL!	#NULL!	#NULL!
1	112579	49	0	1	1	1
1	112594	50	0	#NULL!	#NULL!	#NULL!
1	112607	43	0	3	4	0
1	112648	44	0	2	2	0
1	112704	49	0	2	2	2
1	112709	42	0	2	2	0
1	112770	41	0	2	2	1
1	112771	67	0	2	2	0
1	112786	64	0	2	2	1
1	112829	45	0	1	1	0
1	112896	50	0	2	2	0
1	112914	41	0	2	2	0
1	112951	42	0	1	1	0
1	112954	45	0	3	3	0
1	113018	50	#NULL!	2	2	0
1	113019	65	0	2	2	0
1	113054	51	0	1	1	0
1	113059	35	0	1	1	0
1	113069	46	0	2	2	0
1	113114	70	0	1	2	1
1	113116	48	0	2	2	0
1	113182	45	0	3	3	#NULL!
1	113299	38	0	2	2	1
1	113359	71	0	2	2	0
1	113417	34	0	1	1	0
1	113427	69	0	#NULL!	#NULL!	#NULL!
1	113443	40	0	2	2	0
1	113450	56	0	2	2	0
1	113454	49	0	2	2	1
1	113480	41	0	2	2	0
1	113533	62	0	2	2	0
1	113576	58	0	2	2	1
1	113583	62	0	2	2	0
1	113591	43	#NULL!	2	2	0
1	113603	72	0	2	2	0
1	113631	56	0	3	2	1
1	113694	42	0	1	1	0
1	113702	42	0	2	2	0
1	113738	74	0	2	2	0
1	113771	64	0	2	1	1
1	113777	46	0	2	2	1
1	113780	50	0	2	2	0
1	113789	55	0	1	1	1
1	113794	50	0	2	2	1
1	113902	51	0	3	3	1
1	113970	67	0	3	3	2
1	113975	46	0	3	3	1
1	113982	44	0	3	2	2
1	114051	56	0	3	2	2
1	114108	35	#NULL!	2	2	1
1	114113	62	0	2	2	1
1	114122	33	0	2	2	1
1	114138	72	0	3	4	1
1	114165	53	0	2	1	1
1	114243	70	0	2	2	0
1	114291	53	0	2	2	0
1	114320	32	0	2	1	1
1	114329	65	0	2	2	1
1	114344	61	0	3	4	1
1	114393	46	0	#NULL!	#NULL!	#NULL!
1	114435	64	0	1	1	0
1	114453	42	0	2	2	0
1	114454	66	0	2	2	1
1	114479	45	0	3	3	1
1	114505	41	0	1	2	0
1	114545	34	#NULL!	2	#NULL!	1
1	114620	45	0	2	2	0
1	114623	35	0	3	3	1
1	114638	30	0	1	1	0
1	114643	44	0	2	2	1
1	114685	49	0	2	1	1
1	114701	65	0	2	2	1
1	114744	60	0	2	2	1
1	114787	43	0	1	1	1
1	114792	37	0	1	1	0
1	114818	58	0	2	2	0
1	114831	60	0	2	2	0
1	114842	35	1	1	1	0
1	114914	39	0	3	3	2
1	114952	59	0	2	2	1
1	114972	54	0	2	2	0
1	114985	50	0	2	2	0
1	114990	57	0	2	2	1
1	115009	68	0	2	2	1
1	115010	46	0	3	#NULL!	0
1	115021	37	0	#NULL!	#NULL!	#NULL!
1	115031	55	0	2	2	0
1	115061	43	0	2	2	0
1	115085	54	0	3	2	1
1	115100	38	0	2	2	0
1	115103	38	0	2	2	0
1	115106	36	0	2	2	1
1	115107	48	0	2	2	0
1	115109	43	0	2	2	0
1	115154	58	0	3	2	2
1	115195	60	0	2	2	0
1	115201	49	0	2	2	1
1	115205	30	0	2	2	0
1	115279	47	0	2	2	0
1	115287	53	0	2	2	1
1	115298	46	0	3	#NULL!	#NULL!
1	115327	35	#NULL!	2	2	0
1	115397	50	0	2	2	1
1	115412	44	0	3	1	2
1	115537	20	0	1	2	0
1	115602	47	0	3	3	1
1	115610	61	0	1	1	0
1	115623	47	0	2	1	1
1	115658	39	0	3	3	0
1	115676	46	0	2	2	1
1	115709	44	0	2	2	0
1	115724	51	0	2	2	1
1	115743	57	0	2	2	1
1	115758	52	0	1	1	0
1	115799	74	0	2	2	0
1	115800	44	0	2	2	0
1	115807	33	0	2	#NULL!	#NULL!
1	115845	44	0	3	2	2
1	115877	45	0	2	2	0
1	115889	37	0	2	2	1
1	115948	35	0	2	2	0
1	115949	45	0	3	2	2
1	115950	39	0	2	2	1
1	116097	50	0	2	2	0
1	116141	50	0	2	2	1
1	116161	50	0	2	2	1
1	116178	38	0	3	3	1
1	116185	47	0	3	3	1
1	116191	44	0	2	2	0
1	116193	35	0	2	2	1
1	116216	41	#NULL!	#NULL!	#NULL!	#NULL!
1	116268	67	0	3	3	0
1	116305	72	0	2	2	1
1	116319	41	0	1	1	0
1	116361	43	0	3	3	2
1	116373	50	0	2	2	1
1	116428	66	0	#NULL!	#NULL!	#NULL!
1	116442	50	0	3	3	0
1	116444	48	0	3	1	2
1	116502	50	0	2	2	0
1	116504	39	0	#NULL!	#NULL!	#NULL!
1	116512	53	0	3	2	2
1	116517	40	0	3	3	2
1	116524	74	0	2	2	0
1	116539	46	0	3	4	1
1	116542	52	0	3	3	1
1	116546	50	0	2	2	1
1	116551	59	0	2	2	0
1	116552	49	0	3	3	0
1	116560	43	0	1	1	0
1	116573	37	0	#NULL!	#NULL!	#NULL!
1	116577	71	0	3	3	2
1	116601	43	0	3	2	2
1	116658	71	0	2	2	0
1	116661	47	0	3	4	0
1	116773	68	0	2	2	1
1	116865	59	0	2	2	1
1	116901	53	0	2	2	0
1	116983	57	0	3	3	0
1	117003	38	0	2	2	0
1	117042	69	0	3	2	1
1	117072	46	0	#NULL!	#NULL!	#NULL!
1	117083	62	0	2	2	1
1	117114	45	0	2	2	1
1	117152	35	0	2	3	0
1	117162	54	0	2	2	0
1	117264	69	0	1	1	0
1	117289	35	0	2	2	0
1	117343	60	0	2	2	0
1	117347	44	0	1	1	0
1	117391	51	0	3	2	1
1	117441	63	0	2	2	1
1	117508	41	0	2	2	0
1	117545	58	0	3	4	2
1	117605	63	0	3	3	2
1	117619	36	0	#NULL!	#NULL!	#NULL!
1	117631	35	0	2	1	1
1	117722	45	0	2	2	0
1	117731	64	0	2	2	0
1	117785	44	0	2	2	1
1	117835	69	0	2	2	1
1	117839	52	0	3	3	0
1	117854	74	0	2	2	1
1	117857	57	0	2	1	1
1	117860	42	0	3	2	2
1	117885	74	0	1	1	0
1	117892	40	0	1	2	0
1	117997	41	0	2	2	1
1	118018	72	0	2	2	1
1	118021	40	0	2	2	0
1	118025	52	0	2	2	0
1	118070	55	0	2	2	0
1	118085	46	0	#NULL!	#NULL!	#NULL!
1	118174	45	0	2	2	1
1	118182	51	0	2	2	0
1	118183	59	0	2	2	1
1	118211	65	0	1	1	0
1	118215	36	0	2	2	1
1	118217	53	0	2	2	0
1	118308	32	0	2	2	1
1	118311	52	0	2	2	1
1	118320	75	0	3	2	1
1	118349	44	0	3	3	2
1	118356	46	0	3	3	1
1	118358	59	0	3	3	1
1	118362	37	0	3	3	2
1	118367	49	0	2	1	1
1	118380	60	0	3	2	2
1	118398	46	0	2	2	1
1	118399	66	0	3	2	2
1	118402	53	0	2	2	1
1	118424	48	0	2	2	1
1	118434	69	0	3	2	2
1	118439	46	0	#NULL!	#NULL!	#NULL!
1	118440	19	0	2	#NULL!	#NULL!
1	118472	45	#NULL!	3	2	2
1	118473	51	#NULL!	#NULL!	#NULL!	#NULL!
1	118478	44	0	2	2	0
1	118488	60	0	2	2	0
1	118502	56	0	1	1	0
1	118562	47	0	3	3	1
1	118566	46	0	3	3	1
1	118576	45	0	2	2	1
1	118579	48	0	2	2	0
1	118592	46	0	2	2	1
1	118641	47	0	#NULL!	#NULL!	#NULL!
1	118686	54	0	2	1	1
1	118706	51	0	1	1	0
1	118768	44	0	1	1	0
1	118773	70	0	3	4	1
1	118818	39	0	2	2	1
1	118834	48	0	1	1	1
1	118871	50	0	3	2	2
1	118877	48	0	2	2	0
1	118903	39	0	1	1	0
1	118916	57	0	2	2	0
1	118930	41	0	#NULL!	#NULL!	#NULL!
1	118934	46	0	1	2	0
1	119009	42	0	1	1	0
1	119046	33	0	1	1	0
1	119049	44	0	2	2	0
1	119068	47	0	1	#NULL!	#NULL!
1	119082	44	0	2	1	1
1	119099	53	0	#NULL!	#NULL!	#NULL!
1	119155	40	0	2	2	0
1	119156	43	0	2	#NULL!	#NULL!
1	119187	58	0	3	3	3
1	119195	71	0	2	2	0
1	119196	72	0	3	3	0
1	119210	38	0	2	2	0
1	119265	49	0	3	3	1
1	119346	52	0	3	3	1
1	119433	55	0	3	3	0
1	119434	45	0	1	1	0
1	119449	52	0	2	2	1
1	119458	34	0	2	2	0
1	119518	64	0	#NULL!	#NULL!	#NULL!
1	119519	43	0	1	1	1
1	119536	43	0	3	3	1
1	119561	55	0	2	2	0
1	119563	49	0	1	1	0
1	119620	48	0	2	2	1
1	119659	49	0	3	3	1
1	119709	50	0	2	2	1
1	119717	58	0	2	2	1
1	119730	45	0	2	2	1
1	119746	50	0	1	1	1
1	119764	62	0	2	2	1
1	119766	48	0	#NULL!	#NULL!	#NULL!
1	119775	64	0	2	2	0
1	119779	45	0	#NULL!	#NULL!	#NULL!
1	119791	68	0	2	2	1
1	119911	45	0	3	4	0
1	119920	44	0	1	1	0
1	119942	51	0	2	2	1
1	119951	50	0	1	1	0
1	119995	45	0	2	2	0
1	120014	38	0	2	2	1
1	120047	41	0	3	3	0
1	120101	66	0	2	2	0
1	120123	42	0	1	1	1
1	120143	45	0	2	2	0
1	120178	54	0	2	2	1
1	120183	42	0	2	2	1
1	120189	39	0	2	2	0
1	120208	44	0	1	1	1
1	120210	55	0	3	2	1
1	120229	45	0	3	3	1
1	120239	75	0	3	4	0
1	120281	69	0	2	2	1
1	120306	50	0	2	2	0
1	120311	44	0	3	3	1
1	120318	50	0	1	1	0
1	120328	42	0	#NULL!	#NULL!	#NULL!
1	120356	57	0	2	2	0
1	120361	41	0	2	2	0
1	120377	31	0	2	2	1
1	120386	69	0	3	3	1
1	120397	64	0	3	3	1
1	120417	45	0	2	2	0
1	120418	35	0	2	2	1
1	120433	57	0	#NULL!	#NULL!	#NULL!
1	120444	58	#NULL!	3	3	0
1	120460	51	0	2	2	0
1	120461	65	0	3	2	2
1	120567	48	0	2	2	0
1	120648	28	0	2	2	1
1	120741	50	0	3	2	1
1	120742	44	0	1	1	0
1	120756	57	0	2	2	1
1	120788	43	0	1	1	0
1	120818	50	0	2	2	1
1	120841	46	0	1	1	0
1	120850	47	0	1	1	1
1	120853	54	0	2	2	1
1	120858	63	0	2	2	0
1	120864	70	0	2	2	1
1	120873	52	0	3	3	0
1	120977	55	0	1	1	1
1	121001	64	0	2	2	1
1	121031	57	0	2	2	0
1	121047	60	0	1	1	0
1	121058	60	0	2	2	0
1	121062	57	0	2	2	0
1	121065	48	0	3	3	1
1	121073	42	0	2	2	1
1	121089	66	0	2	2	1
1	121090	63	0	2	2	0
1	121095	35	0	#NULL!	#NULL!	#NULL!
1	121121	47	0	2	2	1
1	121122	72	0	2	2	1
1	121175	40	0	2	2	0
1	121249	46	0	3	2	1
1	121260	50	0	3	3	2
1	121265	58	0	3	1	2
1	121311	50	0	3	3	1
1	121403	57	0	2	1	1
1	121461	41	0	3	2	2
1	121523	36	0	#NULL!	#NULL!	#NULL!
1	121530	45	0	2	2	0
1	121640	71	0	#NULL!	#NULL!	#NULL!
1	121652	44	0	2	2	0
1	121676	59	0	2	3	0
1	121685	40	0	2	2	1
1	121690	41	0	2	2	0
1	121705	34	#NULL!	2	2	0
1	121723	41	0	2	2	1
1	121725	30	0	#NULL!	#NULL!	#NULL!
1	121752	49	0	2	2	0
1	121788	53	0	1	1	0
1	121817	39	0	#NULL!	#NULL!	#NULL!
1	121862	50	0	2	2	0
1	121864	33	0	3	3	2
1	121867	35	0	2	2	1
1	121901	53	0	1	1	1
1	121904	45	0	2	2	0
1	121927	57	0	2	2	0
1	122023	43	0	2	2	0
1	122060	43	0	2	2	0
1	122115	67	0	2	2	1
1	122140	42	0	3	2	2
1	122182	49	0	2	2	1
1	122189	50	0	2	2	0
1	122199	44	0	2	2	0
1	122219	53	0	2	2	0
1	122225	35	0	1	1	0
1	122260	62	0	3	2	2
1	122265	47	0	2	2	0
1	122273	50	0	2	2	0
1	122346	70	0	2	2	0
1	122351	49	0	2	2	0
1	122431	43	0	2	2	0
1	122441	42	0	2	2	0
1	122451	26	0	2	1	1
1	122453	44	0	2	1	1
1	122454	57	0	2	3	0
1	122512	35	0	2	2	0
1	122541	41	0	2	2	1
1	122568	64	0	2	2	1
1	122570	49	0	3	3	1
1	122631	50	0	2	2	0
1	122647	45	#NULL!	2	2	0
1	122680	46	0	2	2	1
1	122739	39	0	2	2	1
1	122740	43	0	3	3	2
1	122748	63	0	#NULL!	#NULL!	#NULL!
1	122776	65	0	2	2	0
1	122837	59	0	3	4	2
1	122873	50	0	3	2	2
1	122876	46	0	2	2	0
1	122910	72	0	2	2	1
1	122939	60	0	2	2	1
1	122963	42	0	1	1	1
1	122985	26	0	1	1	0
1	123047	64	0	3	4	2
1	123080	46	0	1	1	0
1	123114	55	0	2	2	0
1	123144	42	0	2	2	0
1	123152	54	0	2	2	0
1	123306	53	0	2	2	0
1	123418	52	0	2	2	0
1	123437	48	0	1	1	0
1	123536	62	0	2	2	0
1	123569	43	0	2	2	0
1	123578	48	0	3	3	2
1	123603	36	0	2	2	1
1	123619	47	0	2	2	0
1	123665	40	0	1	1	0
1	123680	46	0	3	4	2
1	123716	43	0	2	2	0
1	123717	45	0	2	2	1
1	123721	57	0	2	2	1
1	123727	38	0	2	2	0
1	123792	59	0	2	2	1
1	123810	46	0	3	3	1
1	123820	47	0	3	3	0
1	123888	54	0	2	2	0
1	123919	53	0	#NULL!	#NULL!	#NULL!
1	123925	70	0	2	4	0
1	123929	52	0	2	2	0
1	123983	46	0	1	1	0
1	123991	48	0	2	2	0
1	123997	64	0	3	2	2
1	124057	72	0	3	4	1
1	124071	52	0	2	2	0
1	124143	51	0	2	2	0
1	124215	44	0	2	2	0
1	124233	46	0	#NULL!	#NULL!	#NULL!
1	124234	41	0	2	2	0
1	124242	49	0	3	2	2
1	124244	46	0	3	2	1
1	124263	45	0	2	2	1
1	124294	57	0	2	2	0
1	124296	53	0	2	2	1
1	124308	73	0	#NULL!	#NULL!	#NULL!
1	124315	46	0	2	2	0
1	124412	47	0	2	2	1
1	124413	61	0	2	2	1
1	124496	59	0	2	2	1
1	124511	44	0	2	2	1
1	124545	45	0	2	2	0
1	124572	43	0	2	2	1
1	124576	45	0	2	2	1
1	124592	46	0	2	2	0
1	124627	45	0	2	2	0
1	124646	46	0	2	2	1
1	124666	43	0	2	2	0
1	124668	57	0	2	2	1
1	124673	47	0	3	1	#NULL!
1	124682	30	0	2	#NULL!	1
1	124714	56	0	3	2	2
1	124760	34	0	2	2	0
1	124787	27	0	2	2	1
1	124885	35	0	1	1	0
1	124889	41	0	1	1	0
1	124901	43	0	2	1	1
1	124942	53	0	1	1	1
1	124956	51	0	3	3	1
1	125018	39	0	3	3	2
1	125047	46	#NULL!	2	2	1
1	125075	40	0	2	2	0
1	125118	67	0	2	2	1
1	125119	73	0	2	2	0
1	125216	37	0	#NULL!	#NULL!	#NULL!
1	125241	37	0	2	2	0
1	125268	67	0	3	2	1
1	125269	46	0	2	2	1
1	125270	48	0	1	#NULL!	#NULL!
1	125295	53	0	3	3	2
1	125299	45	0	1	1	0
1	125327	45	0	3	3	2
1	125357	62	0	2	2	1
1	125360	33	0	2	2	0
1	125430	43	0	2	2	0
1	125498	45	0	1	#NULL!	#NULL!
1	125500	66	0	3	4	1
1	125526	51	0	1	1	0
1	125556	55	0	2	2	0
1	125601	47	0	2	2	0
1	125627	43	0	1	#NULL!	2
1	125639	62	0	2	2	1
1	125640	62	0	#NULL!	#NULL!	#NULL!
1	125653	50	0	2	1	2
1	125664	45	0	#NULL!	#NULL!	#NULL!
1	125665	79	0	3	2	2
1	125700	47	0	2	2	1
1	125710	36	0	2	2	0
1	125762	80	0	2	2	1
1	125763	67	0	2	2	0
1	125765	54	0	3	2	2
1	125780	59	0	2	2	1
1	125785	37	0	2	2	0
1	125829	57	0	#NULL!	#NULL!	#NULL!
1	125841	52	0	1	1	0
1	125860	36	0	2	2	0
1	125910	43	0	1	1	0
1	125916	54	0	2	2	1
1	125940	52	0	2	2	0
1	125958	66	0	1	1	1
1	125970	51	0	2	1	1
1	126006	62	0	2	2	0
1	126031	42	0	2	2	0
1	126059	50	0	1	1	0
1	126074	44	0	2	2	1
1	126097	33	0	3	2	2
1	126127	72	0	2	2	1
1	126152	38	0	2	2	1
1	126321	47	0	2	2	0
1	126356	72	0	2	2	0
1	126378	47	0	2	2	1
1	126383	63	0	2	2	0
1	126433	45	#NULL!	#NULL!	#NULL!	#NULL!
1	126444	55	0	1	1	0
1	126449	61	0	2	2	0
1	126549	54	0	2	1	1
1	126606	40	0	2	2	1
1	126619	52	0	#NULL!	#NULL!	#NULL!
1	126673	80	0	2	2	1
1	126717	48	0	2	3	0
1	126735	44	0	2	2	1
1	126742	49	#NULL!	2	2	1
1	126774	60	0	3	3	0
1	126778	54	0	2	2	1
1	126842	54	0	2	2	1
1	126986	61	0	2	3	0
1	126992	59	0	2	2	1
1	127035	45	0	2	2	0
1	127100	54	0	2	2	1
1	127132	60	0	2	2	1
1	127197	63	0	3	2	2
1	127231	55	0	3	4	2
1	127252	69	0	2	2	0
1	127270	48	0	2	2	0
1	127271	45	0	2	2	0
1	127302	39	0	2	2	1
1	127311	45	0	2	2	0
1	127315	48	0	1	1	0
1	127329	47	0	2	2	#NULL!
1	127350	42	0	2	2	0
1	127351	75	0	2	2	0
1	127362	43	0	2	2	0
1	127370	53	0	2	2	1
1	127372	56	0	3	2	2
1	127383	45	0	3	1	2
1	127392	66	0	1	1	1
1	127403	40	0	3	3	0
1	127410	61	0	1	1	0
1	127412	62	0	2	2	1
1	127428	69	0	3	3	0
1	127452	67	0	2	2	0
1	127456	45	0	3	3	2
1	127554	62	0	3	2	1
1	127616	31	0	1	2	1
1	127617	48	0	2	1	1
1	127631	35	0	1	1	1
1	127643	60	0	1	2	0
1	127673	55	0	2	2	0
1	127675	35	0	2	2	1
1	127715	64	0	1	1	1
1	127742	41	0	3	3	1
1	127769	76	0	3	4	1
1	127834	75	0	3	2	2
1	127904	59	0	2	2	0
1	127925	37	0	2	2	0
1	127936	47	0	2	2	0
1	127944	38	0	#NULL!	#NULL!	#NULL!
1	127965	50	0	1	1	0
1	127968	45	0	3	3	1
1	127982	56	0	3	2	2
1	127995	58	0	2	2	0
1	128049	62	0	2	2	1
1	128138	45	0	2	2	0
1	128143	70	0	3	2	2
1	128150	45	0	3	2	2
1	128217	43	0	1	1	0
1	128254	32	0	2	1	1
1	128280	51	0	1	1	0
1	128318	37	0	1	2	0
1	128342	47	0	3	4	2
1	128352	46	0	2	#NULL!	#NULL!
1	128374	40	0	1	1	0
1	128380	60	0	2	2	0
1	128392	50	0	2	2	0
1	128405	60	0	3	3	1
1	128409	57	0	2	2	1
1	128419	43	0	2	2	0
1	128452	43	0	3	2	0
1	128480	58	0	3	4	2
1	128481	65	0	2	1	1
1	128485	44	0	3	2	1
1	128518	54	0	2	2	1
1	128533	48	0	2	2	1
1	128623	74	0	3	4	1
1	128704	38	0	2	2	0
1	128812	43	0	2	2	0
1	128821	50	0	2	2	0
1	128850	51	0	2	2	0
1	128877	43	0	2	2	1
1	128880	74	0	3	2	2
1	128959	60	0	2	2	0
1	128982	56	0	3	3	1
1	128986	38	0	2	2	0
1	128999	36	0	3	3	1
1	129018	42	0	2	2	1
1	129059	47	0	2	2	0
1	129110	50	0	1	1	0
1	129119	52	0	1	1	0
1	129162	52	0	2	1	1
1	129211	52	0	2	2	0
1	129226	51	0	1	1	0
1	129246	49	0	1	1	0
1	129249	44	0	1	2	0
1	129288	41	0	2	2	0
1	129381	49	0	#NULL!	#NULL!	#NULL!
1	129420	67	0	2	2	0
1	129423	44	0	2	2	0
1	129450	51	#NULL!	1	1	0
1	129500	58	0	3	4	2
1	129512	35	0	#NULL!	#NULL!	#NULL!
1	129539	40	0	2	2	1
1	129582	50	0	2	2	0
1	129635	52	#NULL!	2	2	1
1	129641	34	0	3	4	2
1	129682	44	0	2	2	1
1	129755	63	0	2	2	0
1	129768	63	0	3	3	0
1	129771	56	0	3	2	2
1	129782	55	0	2	2	1
1	129790	53	#NULL!	2	2	0
1	129919	46	0	2	2	1
1	129922	36	0	2	2	1
1	129952	50	0	2	2	0
1	129967	43	0	2	2	0
1	129968	40	0	#NULL!	#NULL!	#NULL!
1	129984	62	0	3	3	2
1	129997	47	0	2	2	0
1	130020	54	0	1	2	0
1	130038	43	0	1	1	0
1	130047	45	0	2	2	0
1	130079	70	0	2	2	0
1	130084	52	0	1	1	0
1	132807	46	0	1	1	0
1	132827	47	0	2	2	0
1	132857	48	0	2	2	1
1	132896	42	0	3	2	1
1	132923	67	0	1	1	0
1	132928	47	0	#NULL!	#NULL!	#NULL!
1	132952	68	0	2	2	0
1	132979	47	0	3	4	2
1	132987	51	0	3	3	2
1	133018	64	0	1	1	0
1	133036	68	0	3	2	2
1	133044	52	0	1	1	0
1	133053	40	0	3	2	2
1	133072	58	0	1	#NULL!	0
1	133084	38	0	2	2	0
1	133089	44	0	1	1	0
1	133123	58	0	2	2	0
1	133158	52	0	3	3	1
1	133164	66	0	2	2	1
1	133250	47	0	2	2	1
1	133275	45	0	3	3	1
1	133324	48	0	2	2	0
1	133355	46	0	2	2	0
1	133366	49	0	#NULL!	#NULL!	#NULL!
1	133432	42	0	3	3	1
1	133445	54	0	2	2	0
1	133589	62	0	2	2	0
1	133605	48	0	1	1	0
1	133628	52	0	3	3	1
1	133702	76	0	3	3	1
1	133714	40	0	3	4	1
1	133734	65	0	2	2	0
1	133764	65	0	2	2	0
1	133833	43	0	3	3	2
1	133842	46	0	3	3	1
1	133863	49	0	2	2	0
1	133874	58	0	2	2	0
1	133884	56	0	2	2	1
1	133886	55	0	2	2	1
1	133914	59	0	3	3	2
1	133950	49	0	1	2	0
1	133962	46	0	3	3	1
1	133963	48	0	2	2	0
1	133979	48	0	2	3	0
1	133987	48	0	1	#NULL!	1
1	134049	52	0	2	2	0
1	134054	54	0	2	2	0
1	134055	40	0	2	2	0
1	134056	48	0	1	1	0
1	134065	76	0	3	4	1
1	134071	49	0	#NULL!	#NULL!	1
1	134085	49	0	2	2	0
1	134095	55	0	2	2	1
1	134107	30	0	2	2	1
1	134111	47	0	#NULL!	#NULL!	#NULL!
1	134179	50	0	2	2	0
1	134186	54	0	2	2	0
1	134191	43	0	3	2	2
1	134196	42	0	3	3	1
1	134198	44	0	3	3	1
1	134200	51	0	2	2	2
1	134208	45	0	#NULL!	#NULL!	#NULL!
1	134242	38	0	2	2	0
1	134243	47	0	2	2	0
1	134268	60	0	2	2	0
1	134321	63	0	2	2	0
1	134326	75	0	3	4	2
1	134342	62	0	2	2	1
1	134377	45	0	2	2	1
1	134391	45	0	2	2	0
1	134436	68	0	2	#NULL!	#NULL!
1	134446	55	0	2	2	1
1	134454	49	0	2	2	0
1	134465	38	0	#NULL!	#NULL!	#NULL!
1	134574	45	0	2	2	1
1	134638	44	0	2	2	0
1	134758	55	0	1	1	0
1	134850	74	0	2	2	0
1	134890	32	0	2	2	0
1	134919	66	0	2	2	0
1	135008	46	0	2	2	1
1	135025	41	0	2	2	0
1	135032	51	0	2	2	0
1	135039	50	0	2	2	0
1	135042	45	0	1	1	0
1	135049	44	0	2	2	1
1	135104	53	0	#NULL!	#NULL!	#NULL!
1	135141	46	0	2	2	0
1	135155	39	0	2	1	1
1	135173	35	0	2	2	1
1	135177	49	0	2	2	1
1	135179	37	0	1	1	0
1	135190	60	0	3	2	2
1	135226	66	0	1	1	0
1	135236	38	0	3	2	1
1	135262	45	0	2	2	1
1	135316	45	0	3	2	2
1	135331	45	0	1	#NULL!	0
1	135346	49	0	2	2	1
1	135398	33	0	#NULL!	#NULL!	#NULL!
2	100004	65	0	2	2	1
2	100007	60	#NULL!	2	#NULL!	#NULL!
2	100034	49	0	#NULL!	#NULL!	#NULL!
2	100047	53	1	2	1	0
2	100049	48	0	#NULL!	1	0
2	100052	48	0	2	2	1
2	100053	44	1	2	1	0
2	100056	27	0	#NULL!	#NULL!	#NULL!
2	100058	46	0	#NULL!	1	0
2	100060	52	0	#NULL!	1	0
2	100065	46	1	#NULL!	1	0
2	100068	41	0	2	1	0
2	100069	44	0	#NULL!	#NULL!	#NULL!
2	100071	50	0	2	2	1
2	100082	62	0	2	2	0
2	100083	66	0	2	2	0
2	100084	68	0	2	2	0
2	100085	56	0	#NULL!	#NULL!	#NULL!
2	100087	44	0	#NULL!	#NULL!	#NULL!
2	100098	60	0	#NULL!	#NULL!	#NULL!
2	100099	47	0	#NULL!	#NULL!	#NULL!
2	100101	44	0	2	1	1
2	100102	56	0	#NULL!	1	0
2	100103	66	#NULL!	2	1	3
2	100104	57	0	#NULL!	1	0
2	100110	48	0	2	#NULL!	#NULL!
2	100111	26	0	2	2	0
2	100113	46	1	2	1	0
2	100117	62	0	2	1	0
2	100125	36	#NULL!	2	1	1
2	100126	48	0	#NULL!	1	0
2	100138	65	0	3	2	3
2	100139	48	0	3	1	1
2	100140	59	0	#NULL!	2	3
2	100145	46	0	#NULL!	#NULL!	#NULL!
2	100147	34	#NULL!	2	#NULL!	#NULL!
2	100148	56	0	#NULL!	1	2
2	100150	51	0	2	1	0
2	100159	54	0	2	2	0
2	100162	51	0	3	2	0
2	100163	62	0	2	4	2
2	100165	41	0	#NULL!	#NULL!	#NULL!
2	100170	55	#NULL!	#NULL!	#NULL!	#NULL!
2	100171	48	1	#NULL!	#NULL!	#NULL!
2	100172	59	#NULL!	#NULL!	#NULL!	#NULL!
2	100177	69	0	1	1	0
2	100179	42	#NULL!	3	3	2
2	100184	33	0	2	3	2
2	100185	54	0	2	2	1
2	100187	63	0	2	2	2
2	100188	47	0	2	1	1
2	100189	36	0	#NULL!	#NULL!	#NULL!
2	100192	66	0	1	1	1
2	100195	56	0	3	2	2
2	100200	64	0	2	1	1
2	100201	51	0	1	2	0
2	100202	47	0	2	2	0
2	100204	49	0	#NULL!	#NULL!	#NULL!
2	100216	58	0	2	2	1
2	100217	51	0	1	1	0
2	100223	54	0	#NULL!	2	2
2	100230	45	0	3	1	2
2	100231	51	1	1	1	0
2	100232	57	#NULL!	#NULL!	#NULL!	#NULL!
2	100240	64	#NULL!	2	1	0
2	100241	64	0	#NULL!	1	0
2	100243	50	0	2	1	0
2	100244	55	0	2	2	2
2	100247	63	0	1	1	0
2	100248	45	1	1	1	1
2	100262	44	0	2	2	0
2	100264	69	0	2	2	0
2	100265	34	0	3	3	3
2	100267	29	0	#NULL!	#NULL!	#NULL!
2	100268	70	#NULL!	#NULL!	#NULL!	#NULL!
2	100271	44	#NULL!	#NULL!	#NULL!	#NULL!
2	100285	47	0	2	2	1
2	100288	68	0	3	2	0
2	100293	45	0	#NULL!	#NULL!	2
2	100294	38	#NULL!	#NULL!	#NULL!	#NULL!
2	100299	48	0	1	1	0
2	100302	60	0	#NULL!	1	0
2	100303	48	1	1	1	0
2	100305	72	0	2	1	0
2	100306	64	0	2	2	0
2	100309	46	0	1	1	0
2	100310	54	0	2	1	0
2	100317	53	0	2	1	3
2	100318	56	1	2	2	3
2	100319	57	0	2	2	0
2	100320	54	1	2	2	1
2	100327	47	0	1	2	0
2	100328	52	#NULL!	#NULL!	#NULL!	#NULL!
2	100334	39	0	2	2	0
2	100338	44	0	#NULL!	#NULL!	#NULL!
2	100340	43	0	2	#NULL!	#NULL!
2	100343	55	0	2	2	3
2	100344	56	0	2	#NULL!	#NULL!
2	100345	46	0	2	2	0
2	100352	54	0	2	2	2
2	100353	48	0	2	3	1
2	100354	59	0	2	2	1
2	100355	45	#NULL!	2	#NULL!	#NULL!
2	100357	56	0	#NULL!	2	0
2	100359	58	0	#NULL!	3	3
2	100368	51	1	3	2	3
2	100369	54	0	1	1	0
2	100377	40	0	1	#NULL!	#NULL!
2	100378	61	0	2	1	1
2	100380	53	0	3	1	0
2	100381	38	0	#NULL!	1	0
2	100382	48	0	#NULL!	1	0
2	100384	65	1	2	1	0
2	100388	59	#NULL!	2	#NULL!	#NULL!
2	100394	37	#NULL!	2	#NULL!	#NULL!
2	100407	46	0	2	1	2
2	100409	51	0	2	1	2
2	100410	51	0	2	2	1
2	100413	62	0	3	2	1
2	100414	51	#NULL!	2	2	3
2	100417	69	0	3	2	1
2	100436	54	0	1	2	0
2	100437	47	#NULL!	#NULL!	1	1
2	100443	40	0	3	2	1
2	100445	41	0	2	2	0
2	100449	50	0	2	3	3
2	100450	55	0	#NULL!	3	1
2	100452	42	0	2	#NULL!	#NULL!
2	100461	65	#NULL!	#NULL!	1	0
2	100463	54	0	1	2	0
2	100470	47	0	2	#NULL!	#NULL!
2	100471	44	0	1	1	0
2	100472	45	0	2	2	0
2	100474	46	#NULL!	2	2	1
2	100479	39	0	2	1	0
2	100480	49	0	3	2	1
2	100487	53	1	1	2	0
2	100488	61	0	#NULL!	#NULL!	#NULL!
2	100503	43	0	2	2	1
2	100505	55	0	#NULL!	#NULL!	#NULL!
2	100509	52	#NULL!	2	2	1
2	100514	40	0	2	1	1
2	100520	58	0	2	2	0
2	100523	57	0	2	1	0
2	100524	50	0	1	1	2
2	100526	55	#NULL!	#NULL!	#NULL!	#NULL!
2	100532	53	#NULL!	#NULL!	#NULL!	#NULL!
2	100533	68	0	2	2	1
2	100546	58	0	#NULL!	#NULL!	#NULL!
2	100549	41	0	#NULL!	#NULL!	#NULL!
2	100550	67	0	2	1	1
2	100552	38	0	1	1	0
2	100553	39	0	2	1	0
2	100568	49	0	1	3	2
2	100572	31	#NULL!	#NULL!	#NULL!	#NULL!
2	100582	44	#NULL!	#NULL!	#NULL!	#NULL!
2	100583	44	0	#NULL!	#NULL!	#NULL!
2	100590	41	0	2	1	1
2	100592	41	0	2	#NULL!	#NULL!
2	100596	63	0	#NULL!	#NULL!	#NULL!
2	100605	42	0	#NULL!	1	0
2	100606	47	#NULL!	#NULL!	#NULL!	#NULL!
2	100609	52	1	2	#NULL!	#NULL!
2	100615	60	0	2	#NULL!	#NULL!
2	100617	58	0	1	1	3
2	100622	57	0	2	1	0
2	100623	43	1	2	1	3
2	100625	64	1	2	2	0
2	100626	53	0	1	1	2
2	100627	51	0	#NULL!	4	3
2	100628	38	#NULL!	2	2	0
2	100630	65	1	2	2	0
2	100631	52	0	3	2	1
2	100633	52	0	1	1	0
2	100648	43	0	2	1	1
2	100649	59	0	#NULL!	2	3
2	100651	41	0	#NULL!	#NULL!	#NULL!
2	100661	45	#NULL!	#NULL!	1	0
2	100665	24	0	2	#NULL!	#NULL!
2	100669	50	0	#NULL!	1	3
2	100673	50	0	1	2	1
2	100674	51	0	2	2	0
2	100675	40	#NULL!	2	#NULL!	#NULL!
2	100676	54	0	2	2	1
2	100689	54	0	#NULL!	3	2
2	100691	47	0	2	1	1
2	100694	49	0	2	2	3
2	100696	48	1	2	2	1
2	100701	43	0	#NULL!	1	1
2	100706	37	0	2	2	0
2	100717	46	1	2	#NULL!	#NULL!
2	100718	59	0	2	2	0
2	100719	46	#NULL!	#NULL!	#NULL!	#NULL!
2	100725	51	0	3	1	0
2	100732	48	0	2	#NULL!	0
2	100733	45	0	#NULL!	#NULL!	#NULL!
2	100736	50	0	2	1	0
2	100747	57	0	2	2	0
2	100757	63	0	#NULL!	#NULL!	#NULL!
2	100759	56	0	2	1	0
2	100767	64	0	3	3	2
2	100770	60	0	2	2	2
2	100774	55	0	2	1	2
2	100775	40	0	2	2	2
2	100785	51	0	#NULL!	2	2
2	100787	29	0	#NULL!	#NULL!	#NULL!
2	100788	49	0	#NULL!	#NULL!	#NULL!
2	100793	58	0	2	2	0
2	100794	43	0	2	2	1
2	100798	23	#NULL!	#NULL!	#NULL!	#NULL!
2	100812	75	0	3	2	2
2	100813	65	#NULL!	3	2	0
2	100816	54	0	3	1	2
2	100823	54	0	2	2	0
2	100828	52	0	3	2	0
2	100830	59	0	2	1	2
2	100832	68	1	2	1	0
2	100833	41	1	#NULL!	#NULL!	1
2	100834	48	0	1	1	1
2	100859	67	0	1	2	0
2	100860	55	0	2	2	0
2	100876	40	#NULL!	2	2	0
2	100928	67	#NULL!	2	1	1
2	100930	57	0	2	2	1
2	100931	50	0	2	2	0
2	100934	35	0	2	2	2
2	100935	55	0	1	2	1
2	100937	68	0	#NULL!	#NULL!	#NULL!
2	100962	41	0	2	1	0
2	100964	68	#NULL!	2	1	0
2	100966	56	0	2	2	0
2	100969	31	0	2	2	3
2	100983	53	0	2	2	2
2	100984	60	#NULL!	#NULL!	2	1
2	100985	51	0	2	1	0
2	100990	55	1	2	1	0
2	100991	49	0	2	2	1
2	100993	31	0	2	1	0
2	100997	64	#NULL!	#NULL!	#NULL!	#NULL!
2	100998	42	0	2	#NULL!	#NULL!
2	101007	44	0	2	2	0
2	101008	53	0	2	1	1
2	101017	46	1	1	1	0
2	101019	50	0	2	2	1
2	101020	40	0	2	1	0
2	101021	67	0	2	1	0
2	101022	55	#NULL!	#NULL!	#NULL!	#NULL!
2	101024	43	0	#NULL!	#NULL!	#NULL!
2	101025	72	0	2	2	1
2	101027	45	0	#NULL!	#NULL!	#NULL!
2	101042	64	0	2	2	2
2	101045	50	1	2	2	0
2	101046	58	0	#NULL!	1	0
2	101047	60	0	2	1	0
2	101048	56	0	3	2	1
2	101050	32	#NULL!	2	2	3
2	101051	46	0	2	1	0
2	101052	51	0	3	1	0
2	101053	41	0	2	1	0
2	101056	36	0	#NULL!	2	0
2	101058	52	0	#NULL!	1	0
2	101059	50	0	2	2	2
2	101060	61	0	3	2	3
2	101062	33	0	2	2	0
2	101065	47	0	1	#NULL!	#NULL!
2	101067	53	#NULL!	2	2	1
2	101081	76	#NULL!	1	1	0
2	101082	58	0	2	1	0
2	101084	52	0	#NULL!	2	3
2	101085	44	0	1	1	0
2	101086	34	0	2	1	1
2	101087	49	#NULL!	2	2	2
2	101093	53	0	1	1	0
2	101094	54	0	1	1	3
2	101098	60	0	2	2	0
2	101099	32	0	2	1	0
2	101102	66	0	#NULL!	#NULL!	#NULL!
2	101104	22	0	2	#NULL!	#NULL!
2	101105	43	0	2	2	0
2	101106	45	0	2	2	0
2	101109	48	0	2	1	0
2	101112	52	0	3	2	3
2	101113	39	0	2	1	0
2	101120	49	0	2	1	2
2	101121	40	#NULL!	2	2	1
2	101122	71	0	2	2	0
2	101123	59	#NULL!	1	1	0
2	101124	50	0	#NULL!	#NULL!	#NULL!
2	101125	41	#NULL!	#NULL!	#NULL!	#NULL!
2	101139	62	0	1	2	0
2	101146	46	0	#NULL!	#NULL!	0
2	101164	68	0	2	2	0
2	101165	60	0	#NULL!	1	0
2	101167	46	0	3	2	3
2	101170	58	0	#NULL!	#NULL!	#NULL!
2	101173	45	0	2	#NULL!	#NULL!
2	101174	38	#NULL!	2	2	0
2	101176	56	0	2	3	2
2	101179	44	0	#NULL!	1	0
2	101180	39	#NULL!	2	2	0
2	101181	39	#NULL!	2	2	0
2	101182	46	0	2	#NULL!	#NULL!
2	101183	40	#NULL!	2	#NULL!	#NULL!
2	101186	53	1	2	1	1
2	101187	48	#NULL!	2	1	0
2	101191	34	0	2	2	1
2	101192	54	0	2	1	0
2	101206	55	0	#NULL!	#NULL!	#NULL!
2	101207	57	0	2	1	3
2	101208	54	0	2	2	1
2	101209	53	0	3	2	0
2	101219	46	#NULL!	#NULL!	#NULL!	#NULL!
2	101233	73	0	3	1	0
2	101234	45	#NULL!	2	2	1
2	101237	56	0	2	1	0
2	101238	47	0	#NULL!	2	2
2	101270	52	#NULL!	#NULL!	1	0
2	101271	46	0	2	2	1
2	101272	45	0	2	2	1
2	101273	52	0	3	2	3
2	101275	68	0	1	1	0
2	101277	52	0	2	#NULL!	#NULL!
2	101289	40	0	#NULL!	1	0
2	101290	40	0	3	2	2
2	101292	57	0	1	2	0
2	101297	60	0	2	2	3
2	101298	54	0	3	2	2
2	101299	39	0	3	2	2
2	101300	69	0	2	#NULL!	#NULL!
2	101301	58	#NULL!	2	2	2
2	101302	42	0	3	3	2
2	101310	49	#NULL!	#NULL!	#NULL!	#NULL!
2	101311	58	0	#NULL!	1	3
2	101312	45	0	2	2	1
2	101315	60	0	2	#NULL!	2
2	101323	51	0	2	#NULL!	1
2	101325	59	0	2	2	2
2	101326	58	0	2	1	0
2	101328	58	0	2	2	1
2	101329	60	0	3	2	0
2	101330	57	0	2	2	0
2	101331	47	0	3	2	1
2	101333	64	0	2	2	2
2	101334	51	0	3	1	0
2	101338	46	0	2	1	0
2	101355	55	0	2	1	0
2	101361	53	0	3	2	0
2	101379	59	0	#NULL!	1	1
2	101380	72	#NULL!	2	1	0
2	101382	47	0	#NULL!	1	0
2	101395	37	0	3	1	0
2	101396	41	#NULL!	#NULL!	1	0
2	101397	57	0	2	1	0
2	101398	37	0	#NULL!	#NULL!	#NULL!
2	101401	53	0	2	2	0
2	101402	64	0	2	3	2
2	101403	53	#NULL!	1	#NULL!	#NULL!
2	101425	39	#NULL!	#NULL!	2	3
2	101429	47	#NULL!	#NULL!	#NULL!	#NULL!
2	101431	57	0	2	2	1
2	101437	46	0	2	1	0
2	101438	48	0	1	1	0
2	101439	54	0	1	1	0
2	101446	35	0	1	#NULL!	#NULL!
2	101447	67	0	2	1	0
2	101459	42	0	2	2	0
2	101460	66	0	#NULL!	2	1
2	101462	51	#NULL!	#NULL!	#NULL!	#NULL!
2	101463	57	0	3	2	1
2	101475	43	#NULL!	2	1	1
2	101478	64	#NULL!	1	1	0
2	101480	53	0	1	2	2
2	101481	51	0	#NULL!	#NULL!	2
2	101484	47	0	2	2	0
2	101485	46	1	2	1	1
2	101489	57	0	2	2	2
2	101492	52	0	#NULL!	1	0
2	101493	41	#NULL!	3	2	0
2	101494	58	0	#NULL!	2	0
2	101497	30	0	1	1	0
2	101500	54	0	2	1	0
2	101511	48	0	2	2	2
2	101512	54	0	2	2	1
2	101520	28	0	#NULL!	#NULL!	#NULL!
2	101527	52	0	#NULL!	1	0
2	101528	71	0	2	1	1
2	101531	50	0	2	1	0
2	101532	69	0	2	2	0
2	101537	51	0	2	1	0
2	101538	40	0	2	1	1
2	101539	42	#NULL!	2	1	2
2	101550	56	0	2	2	0
2	101552	68	0	2	1	0
2	101562	49	0	1	1	0
2	101567	62	0	2	2	1
2	101568	77	0	2	2	1
2	101569	43	0	2	1	0
2	101578	69	#NULL!	3	2	0
2	101580	63	0	1	2	1
2	101595	47	#NULL!	2	1	0
2	101597	57	#NULL!	2	1	0
2	101598	52	0	#NULL!	2	1
2	101599	55	#NULL!	1	1	0
2	101608	37	0	#NULL!	#NULL!	#NULL!
2	101609	70	0	2	4	3
2	101610	60	0	1	1	0
2	101611	68	#NULL!	2	1	2
2	101612	58	0	#NULL!	1	0
2	101613	65	0	1	2	0
2	101633	65	#NULL!	2	1	0
2	101634	32	0	#NULL!	4	3
2	101635	34	#NULL!	2	#NULL!	#NULL!
2	101636	33	0	#NULL!	1	0
2	101640	51	1	#NULL!	1	0
2	101641	43	0	2	1	0
2	101642	50	#NULL!	1	1	0
2	101647	70	0	2	2	0
2	101660	45	#NULL!	2	2	0
2	101661	53	#NULL!	1	1	0
2	101674	61	0	3	2	0
2	101678	44	#NULL!	3	2	0
2	101681	63	0	2	1	1
2	101682	46	1	#NULL!	1	0
2	101685	48	#NULL!	2	1	3
2	101686	63	0	1	1	0
2	101687	53	0	2	1	0
2	101691	59	#NULL!	2	1	0
2	101692	61	0	1	2	2
2	101697	38	0	2	1	0
2	101698	37	#NULL!	2	#NULL!	#NULL!
2	101700	52	0	#NULL!	1	0
2	101701	64	#NULL!	1	1	1
2	101702	60	#NULL!	2	1	0
2	101706	51	#NULL!	#NULL!	#NULL!	#NULL!
2	101722	42	0	#NULL!	#NULL!	#NULL!
2	101723	48	0	#NULL!	#NULL!	#NULL!
2	101727	56	0	2	2	1
2	101729	46	0	#NULL!	1	0
2	101732	48	0	2	2	2
2	101733	52	0	1	2	0
2	101735	46	1	#NULL!	1	0
2	101737	51	0	#NULL!	3	1
2	101741	51	0	1	1	1
2	101745	38	0	#NULL!	2	0
2	101746	45	0	2	1	0
2	101747	56	0	2	2	1
2	101748	48	0	2	3	1
2	101751	47	0	1	1	1
2	101753	52	0	#NULL!	2	1
2	101759	40	1	2	2	3
2	101760	33	0	3	3	0
2	101761	32	0	3	3	3
2	101776	47	0	2	2	0
2	101777	59	#NULL!	#NULL!	1	0
2	101778	54	0	3	3	2
2	101779	52	0	1	#NULL!	#NULL!
2	101781	42	0	#NULL!	1	0
2	101790	57	0	2	2	2
2	101791	39	0	3	2	1
2	101793	57	0	2	1	0
2	101794	64	0	2	1	0
2	101807	57	0	2	2	2
2	101808	59	0	3	2	0
2	101810	55	#NULL!	2	1	0
2	101811	43	#NULL!	2	#NULL!	0
2	101812	39	0	3	2	1
2	101813	41	0	2	2	3
2	101814	45	0	2	2	1
2	101815	48	#NULL!	2	2	1
2	101838	43	0	3	2	0
2	101839	31	#NULL!	#NULL!	#NULL!	#NULL!
2	101850	59	#NULL!	2	2	2
2	101873	56	#NULL!	2	1	1
2	101874	44	0	2	2	3
2	101877	45	1	2	2	1
2	101878	43	0	3	2	0
2	101879	65	0	2	#NULL!	#NULL!
2	101880	47	0	1	1	3
2	101881	59	0	3	1	0
2	101888	68	0	1	2	0
2	101890	41	0	#NULL!	#NULL!	#NULL!
2	101892	35	0	2	1	2
2	101894	45	0	#NULL!	#NULL!	#NULL!
2	101896	63	0	2	2	0
2	101897	55	0	#NULL!	2	0
2	101900	50	0	#NULL!	1	0
2	101919	40	0	1	1	0
2	101924	59	0	2	1	0
2	101925	53	1	1	1	1
2	101926	51	#NULL!	2	2	0
2	101927	58	0	2	1	1
2	101934	39	0	2	1	0
2	101936	71	#NULL!	2	1	0
2	101937	54	0	1	2	1
2	101941	67	0	#NULL!	3	0
2	101943	46	#NULL!	2	1	0
2	101947	42	0	2	2	0
2	101950	51	0	#NULL!	1	0
2	101954	55	0	2	2	3
2	101970	51	0	#NULL!	#NULL!	#NULL!
2	101971	51	0	2	2	0
2	101972	53	0	#NULL!	3	1
2	101975	55	#NULL!	2	1	0
2	101976	65	0	2	1	#NULL!
2	101977	46	#NULL!	2	2	0
2	101990	45	#NULL!	2	1	0
2	101991	58	#NULL!	1	1	0
2	101992	44	0	2	2	2
2	101994	51	#NULL!	2	2	1
2	101996	65	0	#NULL!	1	0
2	102012	45	0	2	2	2
2	102021	53	#NULL!	#NULL!	#NULL!	0
2	102023	53	0	3	2	2
2	102025	60	1	2	1	0
2	102026	41	0	2	1	0
2	102027	51	1	#NULL!	1	0
2	102033	53	0	1	2	1
2	102035	53	0	#NULL!	1	0
2	102037	65	0	2	1	1
2	102043	45	#NULL!	2	1	2
2	102050	31	0	#NULL!	#NULL!	#NULL!
2	102051	38	1	2	1	0
2	102056	37	0	#NULL!	#NULL!	#NULL!
2	102057	61	0	2	1	1
2	102058	46	0	1	1	0
2	102059	43	0	1	#NULL!	#NULL!
2	102063	57	0	2	2	3
2	102066	45	0	2	2	2
2	102067	51	0	2	1	3
2	102071	47	#NULL!	1	2	0
2	102073	44	#NULL!	1	2	0
2	102079	33	0	#NULL!	#NULL!	#NULL!
2	102083	58	0	2	2	0
2	102084	63	0	#NULL!	1	0
2	102086	45	0	#NULL!	2	2
2	102087	48	0	2	1	3
2	102095	33	0	#NULL!	#NULL!	#NULL!
2	102100	25	0	2	#NULL!	#NULL!
2	102101	76	1	1	1	0
2	102103	43	0	2	1	0
2	102105	49	0	#NULL!	2	2
2	102108	48	#NULL!	1	1	0
2	102127	37	#NULL!	1	1	2
2	102129	58	0	2	2	0
2	102131	37	0	#NULL!	#NULL!	#NULL!
2	102141	34	0	2	3	3
2	102143	50	0	1	1	0
2	102151	33	0	3	2	2
2	102152	27	0	2	1	1
2	102154	54	0	2	2	2
2	102155	42	0	3	2	1
2	102156	44	0	2	#NULL!	#NULL!
2	102159	54	0	2	1	1
2	102180	51	0	#NULL!	4	3
2	102181	46	1	2	1	1
2	102184	55	0	2	1	3
2	102198	53	0	#NULL!	2	2
2	102201	67	0	2	1	1
2	102212	41	0	3	2	0
2	102214	46	0	2	#NULL!	#NULL!
2	102220	29	0	2	2	2
2	102223	38	1	3	1	0
2	102224	52	0	2	2	1
2	102227	59	0	2	2	0
2	102229	36	0	#NULL!	2	3
2	102231	57	#NULL!	2	1	0
2	102234	43	0	2	1	3
2	102245	54	0	2	2	3
2	102251	57	0	2	#NULL!	#NULL!
2	102253	55	#NULL!	#NULL!	#NULL!	#NULL!
2	102254	72	0	#NULL!	4	3
2	102256	56	#NULL!	2	1	0
2	102257	43	0	2	2	0
2	102261	53	0	2	2	2
2	102266	55	0	2	1	0
2	102271	39	#NULL!	#NULL!	#NULL!	#NULL!
2	102276	32	0	#NULL!	#NULL!	#NULL!
2	102277	49	0	2	2	0
2	102278	41	#NULL!	3	1	0
2	102279	47	0	2	3	1
2	102280	67	0	2	2	0
2	102283	33	0	#NULL!	#NULL!	#NULL!
2	102305	47	0	2	2	1
2	102309	71	#NULL!	2	1	1
2	102310	39	#NULL!	#NULL!	#NULL!	#NULL!
2	102311	59	#NULL!	2	1	0
2	102313	60	#NULL!	2	1	2
2	102319	54	0	2	1	0
2	102320	72	0	1	1	0
2	102321	51	0	2	2	0
2	102322	35	#NULL!	#NULL!	#NULL!	#NULL!
2	102343	38	0	1	2	1
2	102347	68	0	3	2	1
2	102354	44	0	2	2	0
2	102355	60	0	2	2	1
2	102357	46	0	2	1	1
2	102358	52	0	#NULL!	#NULL!	#NULL!
2	102359	42	#NULL!	#NULL!	1	1
2	102375	40	#NULL!	1	2	0
2	102378	44	0	2	2	0
2	102379	42	1	2	2	0
2	102383	56	0	2	2	0
2	102398	53	#NULL!	2	3	3
2	102413	56	0	2	1	1
2	102416	49	0	3	2	2
2	102419	44	0	3	1	0
2	102422	64	0	2	2	0
2	102423	46	0	2	2	1
2	102433	51	0	2	2	1
2	102435	52	0	#NULL!	2	1
2	102437	40	0	#NULL!	2	1
2	102438	31	0	3	2	1
2	102439	59	0	2	2	1
2	102440	62	0	2	1	0
2	102441	56	0	2	2	0
2	102442	29	0	3	2	0
2	102444	52	1	2	1	0
2	102445	43	1	#NULL!	1	0
2	102454	75	#NULL!	2	2	1
2	102455	59	#NULL!	3	2	3
2	102456	38	0	#NULL!	2	2
2	102458	44	0	2	1	1
2	102459	55	0	2	#NULL!	#NULL!
2	102468	53	0	#NULL!	#NULL!	#NULL!
2	102469	57	1	2	1	0
2	102470	58	0	2	#NULL!	#NULL!
2	102472	49	1	2	1	0
2	102473	50	0	#NULL!	#NULL!	#NULL!
2	102477	45	0	#NULL!	#NULL!	#NULL!
2	102481	44	0	#NULL!	#NULL!	#NULL!
2	102482	53	0	#NULL!	#NULL!	#NULL!
2	102485	70	0	2	2	2
2	102491	64	0	3	3	2
2	102495	45	0	2	1	1
2	102502	70	0	2	4	3
2	102503	46	1	1	1	0
2	102507	32	#NULL!	2	2	0
2	102508	59	0	2	2	0
2	102509	62	0	#NULL!	3	3
2	102510	25	0	3	2	1
2	102511	54	#NULL!	3	2	0
2	102512	37	0	2	1	2
2	102513	55	#NULL!	#NULL!	1	1
2	102514	47	0	1	2	0
2	102523	66	#NULL!	#NULL!	#NULL!	#NULL!
2	102527	42	#NULL!	1	1	0
2	102536	41	0	2	1	1
2	102537	73	#NULL!	#NULL!	#NULL!	#NULL!
2	102541	56	0	2	1	0
2	102554	67	0	2	2	0
2	102556	55	#NULL!	#NULL!	#NULL!	#NULL!
2	102561	50	0	2	2	3
2	102568	60	0	3	1	1
2	102569	55	0	1	2	0
2	102570	48	#NULL!	#NULL!	#NULL!	#NULL!
2	102571	68	0	#NULL!	3	3
2	102579	45	0	2	1	0
2	102592	65	0	#NULL!	#NULL!	#NULL!
2	102594	45	#NULL!	2	1	0
2	102597	58	0	2	3	3
2	102598	38	0	2	1	0
2	102599	46	#NULL!	2	2	3
2	102600	67	#NULL!	1	1	0
2	102601	36	0	2	2	1
2	102603	39	0	1	2	0
2	102606	44	0	2	2	1
2	102607	48	0	2	2	3
2	102611	40	0	#NULL!	#NULL!	1
2	102612	76	0	2	2	0
2	102614	61	0	2	2	1
2	102623	42	0	2	1	0
2	102625	48	0	2	1	0
2	102636	47	0	2	1	1
2	102637	48	0	2	1	0
2	102638	54	0	2	1	0
2	102639	44	#NULL!	2	#NULL!	#NULL!
2	102643	42	0	1	1	0
2	102653	42	0	3	2	0
2	102654	41	1	2	2	2
2	102655	50	0	2	2	1
2	102656	43	0	2	2	0
2	102658	43	0	3	2	1
2	102659	45	0	2	1	0
2	102662	36	0	2	2	1
2	102665	47	0	#NULL!	2	0
2	102666	75	0	2	2	1
2	102667	57	0	#NULL!	1	3
2	102668	46	#NULL!	2	2	0
2	102670	58	0	2	2	1
2	102671	61	0	3	1	0
2	102674	40	#NULL!	#NULL!	1	0
2	102689	39	0	2	3	3
2	102691	56	0	2	1	0
2	102700	54	0	2	2	0
2	102701	71	0	2	1	1
2	102706	63	0	2	2	1
2	102707	42	0	#NULL!	#NULL!	#NULL!
2	102709	47	#NULL!	#NULL!	#NULL!	#NULL!
2	102724	46	0	2	1	0
2	102727	35	0	#NULL!	#NULL!	#NULL!
2	102731	57	0	#NULL!	2	1
2	102733	54	0	3	#NULL!	#NULL!
2	102735	72	0	1	1	0
2	102741	46	0	#NULL!	#NULL!	#NULL!
2	102771	55	#NULL!	2	2	1
2	102775	73	0	1	2	1
2	102776	60	0	2	3	0
2	102785	68	0	2	4	1
2	102788	46	0	2	1	0
2	102791	52	0	2	2	0
2	102792	59	0	3	2	0
2	102794	48	0	#NULL!	1	1
2	102798	46	0	2	#NULL!	#NULL!
2	102800	60	0	2	1	1
2	102801	55	0	2	4	2
2	102802	61	0	2	2	0
2	102803	58	0	#NULL!	2	0
2	102806	46	0	2	2	0
2	102807	65	#NULL!	2	1	1
2	102816	31	1	2	#NULL!	#NULL!
2	102818	43	0	#NULL!	#NULL!	#NULL!
2	102819	52	0	#NULL!	#NULL!	0
2	102822	54	0	2	2	0
2	102823	60	0	#NULL!	3	3
2	102831	51	#NULL!	#NULL!	#NULL!	#NULL!
2	102834	52	0	2	#NULL!	3
2	102844	71	0	2	1	1
2	102850	62	0	2	1	0
2	102851	65	1	#NULL!	#NULL!	#NULL!
2	102852	65	0	2	1	0
2	102865	50	0	2	2	0
2	102866	33	0	3	1	0
2	102873	44	0	2	2	1
2	102875	41	#NULL!	2	1	0
2	102877	48	#NULL!	2	2	0
2	102881	49	0	#NULL!	#NULL!	#NULL!
2	102882	66	0	2	3	3
2	102897	51	0	1	1	0
2	102910	58	0	2	1	0
2	102912	26	#NULL!	#NULL!	#NULL!	2
2	102913	72	0	#NULL!	1	0
2	102914	63	0	2	2	0
2	102915	55	0	2	3	2
2	102916	49	0	#NULL!	#NULL!	2
2	102934	37	0	2	1	0
2	102940	56	0	2	2	1
2	102941	47	0	2	#NULL!	#NULL!
2	102943	57	0	2	2	1
2	102944	47	0	2	1	1
2	102949	28	0	#NULL!	#NULL!	#NULL!
2	102954	60	0	#NULL!	#NULL!	#NULL!
2	102956	63	0	2	#NULL!	#NULL!
2	102958	48	#NULL!	1	#NULL!	#NULL!
2	102959	27	#NULL!	#NULL!	#NULL!	#NULL!
2	102969	44	0	#NULL!	#NULL!	#NULL!
2	102976	68	#NULL!	#NULL!	#NULL!	#NULL!
2	102979	50	0	2	2	0
2	102980	53	0	2	2	2
2	102982	49	#NULL!	2	2	1
2	102984	31	#NULL!	#NULL!	#NULL!	#NULL!
2	102989	61	0	3	2	1
2	102991	62	0	2	1	0
2	102996	31	0	2	2	2
2	102997	47	1	#NULL!	#NULL!	#NULL!
2	103006	62	0	#NULL!	#NULL!	#NULL!
2	103014	64	0	2	2	2
2	103018	58	#NULL!	2	1	1
2	103025	56	0	3	2	1
2	103026	44	0	1	2	0
2	103042	40	0	#NULL!	#NULL!	#NULL!
2	103044	45	0	#NULL!	#NULL!	#NULL!
2	103046	53	1	1	2	0
2	103047	51	0	3	2	3
2	103055	62	0	1	1	1
2	103056	40	0	#NULL!	1	1
2	103060	60	0	#NULL!	#NULL!	0
2	103079	45	0	2	1	0
2	103083	70	0	2	2	0
2	103085	48	1	2	1	0
2	103087	37	0	2	3	3
2	103095	50	0	2	2	0
2	103096	53	0	2	2	3
2	103097	63	0	2	2	0
2	103098	64	0	2	2	3
2	103099	57	0	#NULL!	#NULL!	2
2	103101	46	0	2	1	0
2	103108	48	0	#NULL!	#NULL!	3
2	103109	56	#NULL!	2	1	0
2	103114	39	0	2	4	2
2	103137	59	0	2	#NULL!	1
2	103138	65	0	#NULL!	1	1
2	103139	49	0	#NULL!	1	0
2	103140	54	0	2	1	0
2	103141	46	0	2	2	1
2	103143	50	0	2	2	0
2	103145	50	0	#NULL!	1	2
2	103147	80	0	#NULL!	1	0
2	103151	48	0	#NULL!	#NULL!	#NULL!
2	103155	56	0	2	1	2
2	103157	39	#NULL!	2	1	0
2	103158	43	#NULL!	3	1	0
2	103159	50	0	#NULL!	#NULL!	#NULL!
2	103160	42	0	2	2	0
2	103161	52	0	2	1	1
2	103163	42	1	2	3	0
2	103165	45	#NULL!	2	1	0
2	103166	51	#NULL!	2	1	1
2	103167	28	0	2	2	2
2	103169	42	#NULL!	#NULL!	#NULL!	#NULL!
2	103187	47	0	#NULL!	#NULL!	#NULL!
2	103191	41	0	#NULL!	#NULL!	#NULL!
2	103192	53	0	2	2	1
2	103193	58	0	2	1	0
2	103194	41	0	2	1	0
2	103195	55	0	2	1	0
2	103196	48	0	3	2	1
2	103209	81	0	2	1	0
2	103210	45	1	2	3	3
2	103211	63	0	#NULL!	4	3
2	103214	58	1	1	2	0
2	103215	60	0	#NULL!	#NULL!	#NULL!
2	103227	67	0	2	2	0
2	103229	46	0	#NULL!	#NULL!	#NULL!
2	103234	62	0	#NULL!	#NULL!	#NULL!
2	103236	42	1	2	1	0
2	103240	53	0	2	2	0
2	103247	82	0	2	3	2
2	103248	54	#NULL!	1	2	0
2	103249	34	0	2	2	2
2	103251	39	#NULL!	2	2	2
2	103252	62	0	2	2	1
2	103253	47	0	#NULL!	#NULL!	#NULL!
2	103254	43	0	#NULL!	#NULL!	#NULL!
2	103267	48	0	#NULL!	2	0
2	103272	44	0	2	2	2
2	103287	50	0	2	1	0
2	103291	60	0	#NULL!	1	0
2	103292	38	0	1	2	0
2	103312	66	0	1	2	2
2	103330	61	0	3	#NULL!	#NULL!
2	103332	42	0	2	#NULL!	#NULL!
2	103340	65	#NULL!	#NULL!	#NULL!	#NULL!
2	103342	71	0	2	#NULL!	#NULL!
2	103343	50	0	2	1	1
2	103348	47	0	3	2	3
2	103349	69	0	#NULL!	2	0
2	103351	65	0	2	2	3
2	103354	61	0	2	1	1
2	103355	59	0	2	2	0
2	103356	55	0	#NULL!	#NULL!	#NULL!
2	103358	50	0	1	2	0
2	103360	54	0	2	1	0
2	103361	55	0	#NULL!	3	3
2	103362	51	0	2	1	0
2	103363	52	0	2	2	0
2	103364	47	0	#NULL!	#NULL!	#NULL!
2	103371	36	0	#NULL!	#NULL!	#NULL!
2	103372	48	0	2	2	3
2	103384	47	#NULL!	2	2	0
2	103385	52	0	#NULL!	#NULL!	#NULL!
2	103387	48	0	2	2	1
2	103388	38	0	1	1	0
2	103390	66	1	2	1	0
2	103396	46	0	2	1	1
2	103398	44	0	#NULL!	2	3
2	103401	53	0	2	1	1
2	103402	52	1	1	1	3
2	103405	74	0	#NULL!	1	1
2	103406	57	#NULL!	1	1	0
2	103407	57	#NULL!	1	1	0
2	103409	34	0	2	2	2
2	103412	45	1	2	1	1
2	103414	55	1	#NULL!	#NULL!	#NULL!
2	103415	57	0	#NULL!	1	0
2	103416	54	0	#NULL!	#NULL!	#NULL!
2	103427	46	0	#NULL!	3	1
2	103428	36	0	#NULL!	#NULL!	#NULL!
2	103429	43	0	1	2	1
2	103430	56	#NULL!	2	1	0
2	103435	52	1	2	2	0
2	103439	45	#NULL!	2	2	0
2	103443	67	#NULL!	2	1	0
2	103444	63	0	#NULL!	2	0
2	103445	48	0	1	2	2
2	103450	52	0	2	1	1
2	103459	55	#NULL!	2	2	3
2	103460	39	0	2	1	0
2	103464	45	#NULL!	3	2	1
2	103467	54	0	2	2	0
2	103483	41	0	2	2	0
2	103504	54	#NULL!	2	2	0
2	103542	81	0	2	3	2
2	103559	47	0	3	1	0
2	103561	55	0	#NULL!	#NULL!	#NULL!
2	103564	52	0	3	2	0
2	103573	57	0	2	2	2
2	103576	56	0	2	2	0
2	103577	40	#NULL!	#NULL!	2	2
2	103589	47	0	#NULL!	#NULL!	0
2	103629	23	0	2	#NULL!	2
2	103714	34	0	2	2	2
2	103751	62	1	#NULL!	#NULL!	#NULL!
2	103765	49	0	1	2	0
2	103998	56	0	#NULL!	#NULL!	#NULL!
2	104024	52	0	#NULL!	#NULL!	#NULL!
2	104034	55	0	#NULL!	3	1
2	104085	25	0	#NULL!	#NULL!	#NULL!
2	104088	52	0	2	1	0
2	104113	40	0	2	2	0
2	104119	43	0	2	#NULL!	#NULL!
2	104153	25	0	3	2	0
2	104187	61	0	#NULL!	1	0
2	104205	50	0	2	2	2
2	104206	36	0	2	3	3
2	104254	57	0	2	4	0
2	104276	41	0	2	1	1
2	104429	53	#NULL!	#NULL!	#NULL!	3
2	104501	61	0	#NULL!	#NULL!	#NULL!
2	104530	43	#NULL!	2	3	2
2	104595	60	#NULL!	2	2	1
2	104600	57	0	#NULL!	2	2
2	104684	47	0	#NULL!	3	3
2	104824	66	0	3	1	0
2	104832	54	0	1	2	0
2	104990	56	0	2	1	2
2	104992	36	#NULL!	2	1	0
2	105051	44	0	2	#NULL!	#NULL!
2	105053	49	0	2	2	1
2	105073	64	0	2	2	3
2	105081	46	0	2	2	0
2	105212	45	0	#NULL!	3	1
2	105397	47	#NULL!	2	#NULL!	#NULL!
2	105461	56	#NULL!	#NULL!	#NULL!	#NULL!
2	105696	54	0	#NULL!	#NULL!	#NULL!
2	105699	64	0	#NULL!	#NULL!	#NULL!
2	105701	63	0	2	1	1
2	105763	57	#NULL!	2	#NULL!	#NULL!
2	105784	48	0	2	#NULL!	#NULL!
2	105888	39	0	2	4	3
[truncated: 1,015 more rows]

## Sheet: Definition
Variables	Definition
datayear	Year of diagnosis
number	ID of patients
age	Age
findout	Detection mode: 0=self-detected; 1=screen-detected
histologytri	Histologic grade: 1=Grade I; 2=Grade II; 3=Grade III.
tstage	Tumor size staging: 0=tumor in situ; 1=t1; 2=t2; 3=t3; 4=t4
nstage	Lymph node staging: 0=n0; 1=n1; 2=n2; 3=n3.
